# Supplementary material for: 3-(Methylthio)Propionic Acid from Bacillus thuringiensis Berliner Exhibits High Nematicidal Activity against the Root Knot Nematode Meloidogyne incognita (Kofoid and White) Chitwood
Source: Int J Mol Sci. 2024 Jan 30;25(3):1708. doi: 10.3390/ijms25031708 (PMC10855422; doi:10.3390/ijms25031708)
Supplement: Supplementary file 1 [file ijms-25-01708-s001.zip]

Archive with 1 entries (1 files):
- ijms-2813593-supplementary.pdf
